# Supplementary material for: Shear Stress Enhances the Paracrine-Mediated Immunoregulatory Function of Human Periodontal Ligament Stem Cells via the ERK Signalling Pathway
Source: Int J Mol Sci. 2022 Jun 27;23(13):7119. doi: 10.3390/ijms23137119 (PMC9266779; doi:10.3390/ijms23137119)
Supplement: Supplementary file 1 [file ijms-23-07119-s001.zip]

Archive with 1 entries (1 files):
- ijms-1768612-supplementary.pdf
